# Supplementary material for: Effects of Harmful Algal Blooms on Fish and Shellfish Species: A Case Study of New Zealand in a Changing Environment
Source: Toxins (Basel). 2022 May 14;14(5):341. doi: 10.3390/toxins14050341 (PMC9147682; doi:10.3390/toxins14050341)
Supplement: Supplementary file 1 [file toxins-14-00341-s001.zip]

Archive with 1 entries (1 files):
- toxins-1705024-supplementary.pdf
